# Supplementary material for: GazePlotter: An open-source solution for the automatic generation of scarf plots from eye-tracking data
Source: Behav Res Methods. 2026 Mar 12;58(3):85. doi: 10.3758/s13428-026-02959-5 (PMC12982204; doi:10.3758/s13428-026-02959-5)
Supplement: Supplementary file 1 — (zip 19237 KB) [file 13428_2026_2959_MOESM1_ESM.zip]

Archive with 9 entries (8 files):
- 13428_2026_2959_MOESM1_ESM/
- 13428_2026_2959_MOESM1_ESM/A_GazePlotter_Sample_Data.zip
- 13428_2026_2959_MOESM1_ESM/B_GazePlotter_Comparison_BeGaze.zip
- 13428_2026_2959_MOESM1_ESM/B_GazePlotter_Comparison_Tobii.zip
- 13428_2026_2959_MOESM1_ESM/C_GazePlotter_1-7-1_Code_Build.zip
- 13428_2026_2959_MOESM1_ESM/C_GazePlotter_1-7-1_Code_Source.zip
- 13428_2026_2959_MOESM1_ESM/C_GazePlotter_1-7-6_Code_Build.zip
- 13428_2026_2959_MOESM1_ESM/C_GazePlotter_1-7-6_Code_Source.zip
- 13428_2026_2959_MOESM1_ESM/D_GazePlotter_Survey_UEQS_Analysis.zip
